# Supplementary material for: Serial Mediation Analysis of the Association of Familiarity with Transgender Sports Bans and Suicidality among Sexual and Gender Minority Adults in the United States
Source: Int J Environ Res Public Health. 2022 Aug 26;19(17):10641. doi: 10.3390/ijerph191710641 (PMC9518152; doi:10.3390/ijerph191710641)
Supplement: Supplementary file 1 [file ijerph-19-10641-s001.zip]

Archive with 1 entries (1 files):
- ijerph-1858596-supplementary.pdf
